# Supplementary material for: Quantifying sorptivity using the contact sponge method: an improved calculation method validated by classical capillary rise experiments and neutron radiography
Source: Mater Struct. 2026 May 16;59(5):235. doi: 10.1617/s11527-026-03118-0 (PMC13179236; doi:10.1617/s11527-026-03118-0)
Supplement: Supplementary file 1 — Supplementary file1 (XLSX 21 kb) [file 11527_2026_3118_MOESM1_ESM.xlsx]

## Sheet: CSM  EXAMPLE
Contact Sponge Measurement
Please fill out the green boxes
Temperature	25	°C
RH	50	%
initial Surface area (m²)		0.00237583
diameter of the wet surface (cm)		6.2					theta_cap	0.0392168	(cm3/cm3)
final surface area (m²)		0.00301907					S	0.0121187	(cm/min0.5)	Comment: minimize the error (cell I9) by changing S (cell I8), proposing an initial guess (using the Solver Add-in of Excel)
m0 (g) (initial water mass in sponge)		4.53					error	0.00862767
R (sponge radius)		2.75
x0 (cm)		0.35
y1 (cm)		0.767544
x1 (cm)		2.67992
Vwet (cm3)		21.1644
gamma		0.75
msponge (sponge dry mass) (g)		13.44
time (s)	sqrt time (sqrt s)	m sponge (g)	mass increase mt-m0 (g) = Vabs (cm3)*	inflow (kg/m²)	inflow/s (kg/m²/s)		Vabs (cm3) (formula 2 paper)	error
0	0	17.97	0	0	0		0	0
90	9.48683	17.56	0.41	0.172571	0.00191746		0.389026	0.000439926
120	10.9545	17.53	0.44	0.185198	0.00154332		0.45571	0.000246801
180	13.4164	17.45	0.52	0.218871	0.00121595		0.571487	0.00265087
240	15.4919	17.33	0.64	0.26938	0.00112242		0.6729	0.00108238
300	17.3205	17.14	0.83	0.349352	0.00116451		0.765133	0.0042077
			* assuming water density equals 1 g/cm3

## Sheet: CSM  CLEAN SHEET
Contact Sponge Measurement
Please fill out the green boxes
Temperature		°C
RH		%
initial Surface area (m²)		0.00237583
diameter of the wet surface (cm)							theta_cap	0	(cm3/cm3)
final surface area (m²)		0					S		(cm/min0.5)	Comment: minimize the error (cell I9) by changing S (cell I8), proposing an initial guess (using the Solver Add-in of Excel)
m0 (g) (initial water mass in sponge)		0					error	#DIV/0!
R (sponge radius)		2.75
x0 (cm)		-2.75
y1 (cm)		-6.0307
x1 (cm)		3.3006
Vwet (cm3)		-41.2795
gamma		0.75
msponge (sponge dry mass) (g)
time (s)	sqrt time (sqrt s)	m sponge (g)	mass increase mt-m0 (g) = Vabs (cm3)*	inflow (kg/m²)	inflow/s (kg/m²/s)		Vabs (cm3) (formula 2 paper)	error
0	0		0	0	0		#DIV/0!	#DIV/0!
90	9.48683		0	0	0		#DIV/0!	#DIV/0!
120	10.9545		0	0	0		#DIV/0!	#DIV/0!
180	13.4164		0	0	0		#DIV/0!	#DIV/0!
240	15.4919		0	0	0		#DIV/0!	#DIV/0!
300	17.3205		0	0	0		#DIV/0!	#DIV/0!
			* assuming water density equals 1 g/cm3
